# Supplementary material for: Enhanced Lacto-Tri-Peptide Bio-Availability by Co-Ingestion of Macronutrients
Source: PLoS One. 2015 Jun 22;10(6):e0130638. doi: 10.1371/journal.pone.0130638 (PMC4476664; doi:10.1371/journal.pone.0130638)
Supplement: S1 Dataset — (XLSX) [file pone.0130638.s001.xlsx]

## Sheet: Main
Dataset for manuscript version:
2015 - 0402 - Peptides and Macronutrients - revised Main Paper - for Plos One

## Sheet: Fig.1
Fig. 1A
	Time(min)	Control										XPP										CasH										CasH+XPP
	-5	1.78654	1.90912	0.662882	1.91505	1.16896	1.46471	0.607638	0.669455	0.666545	1.67733	0.954591	0.919759	1.3065	6.30724	1.41869	1.22186	1.41292		3.06084	1.0146	0.823301	1.30894	1.61388	1.08033	1.58132	2.41398		2.47007	1.17929		1.09593	11.1597	1.08135	1.76779	1.12669	1.11319	1.67953	1.68964	1.51406	2.19088
	0	1.4054	3.11619	0.960625	1.66868	1.13834	1.25375	0.73174	0.76063	0.647535	1.67733	1.10732	0.918419	0.591216	2.69538	0.988453	0.726818	0.860689		2.68133	1.22984	0.852104	1.19038	0.891666	1.18192	1.42546	1.04215		3.41954	1.17929		0.926457	1.45162	2.44839	5.60219	1.17249	1.12776	1.00872	1.04995	1.11836	1.81657
	1	1.80798	1.78386	0.800583	1.88878	1.94884	1.45859	1.43859	0.940868	1.14568	2.25569	2.67677	3.99637	6.91356	19.1437	1.13269	1.5323	1.48028		2.67168	4.88719	17.611	4.01178	4.80444	1.84045	7.07444	2.75164		6.49902	2.75175		7.79107	12.2549	4.17563	2.42307	27.6946	3.9532	4.54949	8.89796	1.86629	16.2882
	3	5.10029	0.911051	0.963998	1.42923	2.61194	3.17791	1.82103	1.12111	1.28006	1.17474	4.4224	4.68096	1.90131	17.0646	5.47726	7.7423	4.45325		11.2437	8.54453	14.3804	3.17849	3.92494	2.86333	28.8743	4.74567		9.5785	12.9174		7.07031	23.0583	5.90287	4.27352	54.2168	8.56672	9.08358	12.822	2.61422	23.4762
	5	1.86625	1.2587	0.854091	1.27094	1.46047	2.6048	2.56523	1.4325	2.31111	2.65002	3.31715	20.3916	5.70141	23.3403	8.65785	15.7619	9.40138		18	6.95368	17.8736	5.29789	4.37322	10.0321	13.4195	7.11208		18.8275	20.4454		10.6078	23.6049	13.7838	8.48153	23.5758	17.7697	18.5797	16.746	7.29477	27.0702
	7	1.93592	1.27478	0.744183	1.4623	1.58651	2.79584	2.47525	1.3898	3.87308	2.19695	3.71772	17.3023	7.06915	17.9555	7.51424	8.25741	11.2395		24.7562	13.8096	37.8599	8.77909	5.71243	7.17832	15.3806	8.84899		4.76173	23.9198		11.08	24.1515	7.96313	13.7951	26.6105	23.0819	15.2879	19.9093	15.2667	30.6642
	9	4.11293	1.74367	0.650008	1.65366	1.86623	2.73216	1.85756	1.65967	2.29469	3.26204	4.8444	14.2129	6.51551	15.7803	7.47594	10.659	11.7066		32.0463	20.6655	18.0036	7.36404	16.8607	9.45442	13.9005	11.1597		5.82823	31.1532		10.9554	25.8797	19.3222	24.9491	20.6427	20.3222	16.1165	12.4433	8.66931	46.1162
	12.5	1.30291	1.18234	0.548132	1.5597	2.20692	1.95157	2.01903	1.48065	0.867955	2.32887	5.4553	16.477	7.81769	15.0282	7.20104	9.11625	10.1788		19.708	25.4006	12.474	6.65651	6.22451	11.1235	15.9353	13.4311		6.04501	28.7658		12.5617	37.2162	34.2782	13.6366	49.206	27.7221	19.3905	15.472	14.1733	39.4677
	17.5	1.06713	0.890285	0.535878	1.47861	2.1881	1.19805	2.50856	1.07776	1.36596	2.81648	3.71906	8.85345	4.54273	18.6953	10.107	6.31766	9.07325		19.4015	30.1357	10.9688	5.94898	12.487	9.49934	11.3818	10.6451		7.32632	27.4425		15.8708	30.4279	11.9736	15.3198	27.4899	26.0255	14.5467	18.5008	17.5118	47.6256
	25	0.632394	1.743	0.523624	1.59771	0.888969	1.05317	1.30443	0.674878	0.77003	1.91725	1.60234	5.67568	3.18143	7.28339	2.82447	4.73439	5.0921		6.71073	10.6088	10.8777	7.4059	10.7692	14.9592	11.1818	11.8115		8.89869	29.6872		16.6619	30.4279	15.5701	7.97546	35.8947	28.4393	12.7675	18.3972	20.8504	48.7379
	30	0.656508	1.35382	0.44277	1.52234	0.988361	1.09987	1.70401	0.699725	0.723832	1.01801	1.17564	3.76729	2.32518	6.89755	2.38534	5.44816	2.87309		4.21131	6.1308	13.0916	10.0351	7.6201	19.9757	11.1763	13.7305		11.0484	22.5761		21.0782	42.9173	13.8161	7.77323	23.0451	28.6613	12.9998	18.2935	20.4306	43.0286
	40	3.17916	1.08588	1.0189	1.50373	1.05477	1.41219	0.698253	0.82749	1.01578	1.1485	1.33506	3.94212	1.99548	6.67764	2.4755	2.92323	2.13025		2.52994	2.73393	13.4901	13.9443	4.36641	23.1629	10.537	5.82905		6.01913	20.1716		20.7402	37.1298	16.1089	9.45927	24.3006	20.5188	14.3696	14.6444	21.3416	55.0225
	50	1.1388	0.844066	0.63281	1.52008	0.932628	1.25075	0.615543	0.746302	0.710452	0.92099	0.951242	3.20394	2.03586	3.87179	1.90437	2.24678	1.81675		1.89769	3.42734	10.8268	12.5812	3.178	21.2233	5.99438	11.8353		4.21472	15.4034		20.4023	26.2066	9.29776	7.91505	10.7006	16.2972	13.0399	16.8795	17.9468	35.6688
	60	0.823301	3.16978	0.593892	2.24843	1.0413	1.30745	0.688129	0.665115	0.707505	1.46641	0.862822	2.43362	1.61403	2.2026	1.56343	1.74352	1.81675		1.53885	2.70431	10.5113	14.1479	3.17052	12.4476	4.3473	8.20289		5.08539	10.1847		13.0514	16.6934	6.68469	5.00649	5.69557	11.7047	6.69544	16.4189	13.0205	19.6528
	90	0.572107	0.776411	0.483454	1.47354	1.24691	1.43563	0.737222	0.652431	0.760677	1.37007	0.862822	1.66329	1.268	1.78604	1.48511	1.12148	1.64385		1.52932	1.58382	8.5058	11.1725	2.2587	10.969	4.15423	4.05651		5.74397	10.1835		11.0961	15.6357	5.92054	6.3866	4.46409	8.35282	7.63553	10.097	5.66809	18.2589
Fig.1B
	Time(min)	Control										XPP										CasH										CasH+XPP
	-5	0.834422	2.90691		1.07833	1.06364	1.22656	0.436086	1.10596	0.729936	1.72275	0.785434	0.88341	2.39244	5.60441	1.63866	1.15753	0.675907		3.45198	1.51913	0.719451	0.716452	5.00354	1.23574	1.82327	3.40984		2.37491	1.53682		0.942396	0.415526	5.20824	1.48148	1.22967	0.837678	1.2029	0.790028	1.05428	2.5701
	0	0.828424	4.9524		1.29471	1.08665	0.988071	0.516549	0.995487	0.539244	1.72275	0.938396	0.674462	1.05653	2.16245	1.71699	0.490489	0.554138		4.12165	2.04603	0.719451	0.556491	2.2432	1.69201	1.01563	0.953749		5.00708	1.53682		0.68246	0.830423	5.58043	3.22575	1.74588	1.04103	0.636298	0.630681	0.775462	1.9438
	1	1.65022	2.48101		1.53471	2.2097	1.33124	1.16571	3.50794	1.03981	2.56232	1.76719	4.69246	1.98362	12.0528	1.10346	1.28069	1.01866		2.6871	7.6236	17.7872	4.30256	13.822	2.0692	5.62613	3.8316		10.8446	3.33881		7.52976	8.94691	61.1667	1.35552	24.6225	3.10943	3.89879	9.3338	16.6526	22.8848
	3	1.65522	0.917402		1.29886	3.06103	3.60268	2.02464	1.09253	0.870732	1.15115	3.7247	4.38354	2.91071	12.24	4.63901	6.37606	2.49174		12.2849	13.2012	11.3728	3.3428	9.61662	3.37433	36.8231	5.45427		16.6821	17.4911		5.68222	17.0634	11.5709	2.69508	47.4992	8.06203	7.26832	13.6854	2.08673	25.0059
	5	1.66022	1.67521		1.00713	1.6718	5.81508	2.00714	2.1598	1.70909	3.0943	2.01313	19.2468	7.91925	16.376	9.39767	14.0493	5.24662		16.2403	7.9035	18.3291	5.28932	12.7225	14.4697	9.82268	8.0347		31.0629	23.5655		9.05738	15.2299	28.4082	6.48112	23.8573	17.1226	14.3949	18.0369	7.86077	26.0665
	7	1.56624	1.12135		1.12685	1.65464	6.92128	1.94843	1.64824	4.44513	1.99466	2.63198	13.9417	10.9057	11.8229	5.20921	5.88286	5.9182		20.1956	16.4269	19.8187	7.58774	14.9451	8.73684	15.9339	7.91508		5.54571	26.2842		8.66948	13.3963	13.1439	15.202	28.0967	21.5854	9.36522	22.223	11.7595	27.1271
	9	0.651468	2.16409		1.24656	1.38494	8.02748	1.37868	1.76052	2.23886	4.26372	3.38279	8.63649	8.60254	10.6431	4.39375	6.51947	5.5927		28.737	24.9503	21.3083	6.86242	58.5784	11.2157	10.0163	10.823		6.31128	34.3381		7.7827	13.1614	40.6943	29.7931	21.0612	16.828	10.3686	10.0922	7.07103	45.6372
	12.5	1.01538	1.62623		1.53692	2.02862	4.58286	1.4515	1.84803	0.837124	3.32875	3.50476	12.7635	9.10951	9.95748	4.17017	5.86546	4.36245		14.5984	29.8655	10.804	6.49977	15.2735	11.5247	10.8302	10.4735		5.75746	31.6562		10.0241	34.3981	30.8408	13.3468	56.8742	24.6847	12.4719	11.9574	13.5138	35.3084
	17.5	1.01238	1.22932		1.15669	2.60082	1.13824	1.81436	1.31923	1.47081	2.73033	2.59099	4.9334	4.77508	16.6965	8.40046	3.8432	4.84565		15.8782	34.7808	10.0391	6.13711	33.1258	9.57513	6.63094	8.04509		8.35463	26.9139		12.0536	18.4011	20.9874	16.05	33.987	21.6208	9.04125	13.8226	15.8379	40.7154
	25	0.517501	2.21408		1.05393	0.940365	0.873165	1.18695	0.790434	0.588882	1.91943	0.9224	2.64697	4.36829	6.73168	1.56499	3.23123	2.46699		6.11537	8.44695	9.3863	7.20084	27.9037	14.7606	7.14819	8.50612		8.57121	31.9121		11.0659	25.0904	27.7708	13.9196	37.3302	19.692	7.02228	18.9574	18.162	45.0274
	30	0.437521	1.7442		0.874159	0.879612	0.764021	1.82627	0.965698	0.982441	1.10852	0.915402	1.50126	3.39177	6.53241	1.67261	4.39722	1.56578		3.24365	4.13918	11.1219	9.14336	20.0197	19.4098	6.99621	10.7392		10.7561	22.7391		15.0559	41.0714	17.5612	13.6079	17.224	20.9123	6.7651	24.0922	14.3385	34.0963
	40	0.591983	1.38729		0.951132	0.99718	0.80142	0.632304	0.903876	0.962544	0.835593	1.15334	1.21233	3.10913	6.09862	1.76825	2.11904	1.26618		1.75608	2.42555	11.8407	10.676	10.815	19.7598	6.48974	4.18205		4.24238	20.0348		14.534	28.3466	20.4277	17.7551	24.2321	12.9927	7.8234	18.8636	14.884	32.4161
	50	0.746444	1.08036		1.07415	0.934201	0.836705	0.521454	0.797694	0.555548	0.640188	0.751443	1.23032	3.02335	3.097	1.35491	1.74581	1.50024		1.4295	5.07129	7.16485	9.48227	7.92569	14.3878	4.74999	8.20928		3.51761	13.3123		14.0122	18.575	11.9733	15.9688	11.0411	11.5078	6.01779	18.2979	12.9762	30.736
	60	0.665464	3.88467		1.50561	1.095	0.98014	0.491744	0.691511	0.734029	0.584371	0.515502	0.88541	2.58946	1.84986	1.53285	1.68285	1.26369		1.28839	3.82053	7.3798	9.14436	9.12407	6.9585	3.79221	5.49072		5.26485	8.05647		7.66873	13.2113	8.41261	10.5229	5.94819	9.28142	3.50812	13.6798	8.7526	21.9059
	90	0.546494	0.638471		1.04745	1.24107	1.03482	0.687039	0.823812	0.626614	0.701915	0.515502	0.540495	2.35882	1.58498	1.37484	0.86278	1.26062		1.19103	2.15098	6.34605	5.56725	6.5677	8.61747	3.79096	3.61661		4.54276	11.1603		4.9644	10.423	6.12095	11.3134	4.79174	7.18523	4.16838	9.22454	4.67838	19.329
Fig.1C
	Time(min)	Control										XPP										CasH										CasH+XPP
	-5	0.321151	1.5702		1.12963	0.745326		0.449326	0.661987	0.489656	1.16593	0.425343	0.510633	1.06315	1.92119	0.638651	0.975292	0.887503		2.71185	0.679185	0.32	0.454866	2.08941	0.743199	0.829665	0.32		1.81715	1.11612		0.32	0.32	1.91268	0.781202	0.836479	0.32	1.43802	0.892849	1.14332	1.50707
	0	0.321151	2.89876		0.938532	0.661017		0.461114	0.638772	0.416587	1.16593	0.321151	0.344973	7.93703	1.12904	0.688342	0.975292	0.679208		2.17524	1.11474	0.32	0.548358	0.777135	0.735528	0.576152	0.32		3.70014	1.11612		0.32	0.32	2.47086	2.01162	0.842923	0.32	0.78258	0.634664	0.649794	1.47475
	1	0.822271	1.30121		1.00609	1.07283		1.51584	2.58792	0.622094	2.01355	1.65385	2.81019	5.84241	4.43666	0.544234	1.07067	1.35049		2.23027	4.7141	10.7324	2.43623	4.74995	1.3345	3.30369	2.57104		7.13703	2.8949		5.18684	29.57	23.1143	0.723853	15.0811	2.24274	5.48417	8.15048	13.8347	12.5539
	3	2.80363	0.417142		0.747759	1.65565		2.05787	0.827375	0.738223	1.00135	2.53792	2.88236	1.39771	9.97703	3.02828	4.93032	3.40013		9.18947	8.31346	8.14248	2.51496	4.05751	2.63999	19.1103	3.84855		10.5739	16.2796		5.65102	10.1763	5.49903	2.0066	29.3194	6.37475	10.4737	11.9084	2.07434	18.7452
	5	0.882958	0.777985		0.645663	0.87789		2.32128	1.24189	1.02389	2.00302	1.65057	13.5174	2.97097	8.91677	4.58624	11.5848	7.08633		14.148	5.32826	12.1462	3.54992	4.31797	9.89624	6.74399	5.52398		19.4773	22.8751		8.95274	8.77068	15.9359	4.61771	16.2825	14.1181	22.4165	15.6663	7.10568	21.8409
	7	0.540157	0.418782		0.869731	0.934796		2.03171	1.25949	1.93924	1.73046	1.92449	10.1378	4.11026	6.3544	4.62783	5.88655	8.70821		19.1066	11.4259	13.4395	5.34266	4.33973	7.18378	11.8976	6.18307		4.09115	25.761		9.03967	7.36503	7.98685	11.4517	17.6239	19.6818	18.0828	17.6364	10.3043	24.9365
	9	0.321151	1.11259		1.0938	0.769292		1.51411	1.3656	1.31462	2.82249	2.64125	6.75815	3.50714	6.46472	4.99314	6.56493	8.56949		27.0802	17.5234	14.7328	4.68822	15.6814	8.62475	9.04732	8.40427		4.82469	32.3049		7.06159	7.63894	16.8125	21.9104	15.1581	17.2875	18.667	8.80074	7.31606	34.2903
	12.5	0.321151	0.755023		0.707048	1.09877		1.5655	1.34871	0.558719	2.00411	3.08247	10.3075	4.46837	5.25641	4.76669	6.14113	7.89341		16.4374	21.4673	8.18512	4.361	5.25029	9.80782	10.9771	12.1816		4.64906	31.7359		8.7838	20.1307	25.6026	10.7713	32.5682	22.2823	21.8745	10.5564	12.3148	30.8444
	17.5	0.321151	0.363015		0.843693	1.31808		2.1168	3.44542	0.895067	2.00273	2.04258	4.58489	2.50157	11.771	7.00356	4.26354	7.43062		15.3112	25.4111	8.72311	4.03378	11.0084	8.88495	7.6555	9.18857		6.00078	29.1449		10.9636	7.30598	10.3955	12.9186	22.5605	24.7367	14.9469	12.3121	16.2873	37.4239
	25	0.321151	1.16507		0.918199	0.530583		1.23315	0.571297	0.430765	1.37558	0.776345	2.98733	2.03206	5.2331	1.70133	3.3234	4.3882		5.73518	8.98393	8.85925	5.24917	8.88725	15.6264	8.55203	8.2387		6.90938	33.0475		10.4847	25.3837	12.9711	10.451	27.9566	27.5276	12.6722	13.5435	20.2597	39.306
	30	0.321151	0.848514		0.889225	0.536395		1.824	0.723481	0.507256	0.748434	0.546717	1.87692	1.44302	5.05081	1.60052	4.34232	2.31711		3.35817	5.03991	11.0998	7.88169	5.95184	22.2011	8.61901	10.1579		9.4389	27.1163		15.2757	38.5583	6.34107	9.91153	14.8476	28.2276	13.1648	14.7749	19.2749	35.8477
	40	0.321151	0.786186		0.805854	0.542206		0.711827	0.826783	0.66626	0.777942	0.456506	1.19952	1.41833	4.4852	1.55208	1.98256	1.75387		1.9491	2.04053	11.8346	9.43496	4.24068	23.8063	6.43306	3.98859		4.13943	23.9029		14.4015	29.3699	8.909	12.6468	18.9055	17.9392	15.4691	12.1942	21.2865	39.4988
	50	0.321151	0.397459		0.787226	0.504715		0.503886	0.687897	0.421403	0.688462	0.399099	1.14047	1.10878	2.53821	0.99671	1.59806	1.7799		1.6274	2.99028	7.80296	5.93149	2.36604	14.8446	4.86346	7.8388		2.4278	17.1655		13.5273	13.7946	5.16861	9.71638	9.38811	13.5605	13.8853	14.1514	17.104	29.7905
	60	0.321151	2.41654		1.24669	0.661654		0.640114	0.549011	0.395534	0.897364	0.399099	0.784136	0.839883	1.14762	1.04133	1.35107	1.56276		1.07405	1.9512	7.69471	5.93477	2.97292	4.96427	3.85172	5.09625		3.07877	10.0916		7.16984	8.78544	2.56223	4.9351	4.48405	9.86059	6.62215	12.991	11.9322	17.4905
	90	0.321151	1.407		0.763606	0.709651		0.724369	0.542917	0.384675	1.10627	0.399099	0.427803	0.741069	1.15289	0.946649	0.701698	1.50628		1.11229	1.29137	4.3815	2.46575	1.46917	4.12929	3.23157	3.06423		3.25431	13.9933		1.99993	5.5526	1.8898	4.93453	3.6764	6.32225	7.15587	5.35687	4.3876	15.8028

## Sheet: Fig.2
Fig.2 A
	Time (min)	Control										XPP										CasH										CasH+XPP
	-5	-37.2808		2.10492	4.34618	2.46347	-15.9795	-0.681511		-2.47977	-0.636797	5.56408	-12.2729	-15.308	-183.267	-29.8224	-24.0192	18.3359			-2.82215	21.6816	-6.65863	-47.7062	17.4144	32.1521	-60.8002		-72.1665			-8.97838	-8.70105	-22.9505	2.08674	28.7326	17.3652	-48.5752	-26.5038		396.532
	0	-23.362		84.3443	-12.7676	-8.83986	-6.78529	-5.84126		-3.96044	29.4055	-19.1756	-15.0481	-7.75013	-30.7257	-9.87162	4.12387	10.0875			-16.7512	-7.62146	-8.38361	-12.3867	-8.85422	-9.56914	-6.0857		-80.8167			7.85315	499.306	188.252	-10.2723	131.696	16.7994	-23.0792	-19.7215		-52.0726
	1	-32.3778		110.768	-12.3073	-27.5346	23.5768	53.7767		36.7047	-36.8198	241.441	-82.7928	-262.908	347.196	27.2036	151.722	125.552			-119.191	225.263	188.389	428.585	62.6015	274.302	45.8995		707.243			157.328	223.689	622.187	174.85	975.679	257.98	189.423	-92.9117		103.963
	3	-198.054		-0.648486	-12.1692	-45.6378	-38.94	-7.46507		147.023	54.6087	268.679	875.957	33.0742	146.308	98.3777	601.385	447.825			-74.3172	292.027	194.911	-46.2074	134.171	-479.541	787.298		35.2411			821.17	1963.04	237.644	487.022	-387.581	938.599	1076.86	-175.525		188.464
	5	-46.2977		-18.5737	1.84399	-16.2349	3.52626	106.045		-38.0669	-10.0731	395.919	488.364	826.158	-306.728	60.3977	133.752	714.418			513.359	167.975	205.249	124.005	51.6216	187.637	348.113		-628.215			927.251	1530.47	45.1509	469.869	-15.0472	684.457	514.231	-254.387		460.353
	7	-46.6855		47.6555	-1.67846	72.1879	5.38434	5.68105		-74.6456	36.3994	410.298	810.08	472.435	-24.955	30.8801	657.179	469.635			629.391	-227.136	-69.9282	17.7032	388.528	33.6061	539.261		222.605			1311.77	652.092	395.822	997.958	55.8747	645.835	795.283	233.383		442.036
	9	-203.532		-6.23315	-21.449	-0.0094882	92.7115	15.6136		-30.7306	51.7908	162.734	665.017	589.405	275.222	76.8683	579.982	523.489			756.2	501.446	224.792	-415.719	256.372	466.988	-127.901		458.448			1207.8	431.806	207.037	0.2325	1193.35	1292.2	977.301	452.59		2350.59
	12.5	-32.4882		-2.21985	-17.3363	40.3693	-27.1954	3.14122		5.95033	78.5784	12.2709	374.851	346.571	152.787	-5.66765	529.704	424.86			325.74	397.875	163.505	519.156	177.331	478.717	361.183		413.163			1124.32	559.702	-515.833	665.793	289.651	1350.52	961.552	528.062		3321.18
	17.5	7.58223		-10.4068	-16.4919	-38.6851	2.08992	-33.2816		30.3477	21.8738	3.08933	797.211	111.619	-181.165	-203.621	448.123	205.43			607.806	435.002	221.417	741.235	454.436	582.998	840.072		331.699			1141.93	-618.728	757.25	665.115	1191.74	1595.69	821.652	522.349		2016.62
	25	1.42746		-4.73049	-9.73506	2.18119	2.48351	-29.3901		18.0677	-44.2197	68.3079	61.9082	9.1831	80.7009	901.422	150.829	78.5733			210.828	420.186	318.877	260.7	1119.75	529.847	524.803		367.015			1449.92	51.5408	649.052	475.405	524.579	1528.69	568.638	145.521		1286.94
	30	-4.12238		-4.31664	-22.5573	-10.7464	1.80596	-52.9955		-11.648	-14.9826	30.5201	69.1659	-5.47412	70.1316	818.245	166.031	-0.982128			-71.0985	289.951	722.912	289.765	1055.34	604.132	526.893		382.236			-155.052	-217.045	1344.74	520.855	381.926	1387.65	631.732	-174.874		2467.68
	40	-110.281		-20.4012	-18.049	-5.84297	99.9064	38.6533		-19.8201	1.99296	-1.46925	74.4818	-24.7017	-96.2187	727.449	58.9889	15.4526			-9.26196	291.428	424.941	104.274	486.84	50.8609	905.984		89.2764			990.379	342.584	622.345	845.333	144.282	906.945	637.623	522.741		-867.051
	50	-19.7676		-13.9619	-18.1594	-10.5637	42.1873	20.7348		-10.0228	-10.1283	26.2487	51.6306	-44.5492	68.9137	300.921	49.4211	9.23887			-72.8517	628.192	409.929	82.5014	352.282	90.5219	337.039		71.8575			516.021	490.607	77.2066	187.864	226.157	572.803	81.7181	411.977		-33.7092
	60	-3.85331		-10.1445	-17.4567	-10.227	-6.56341	17.2489		-5.03979	-1.39515	-7.40214	36.1458	-16.632	-10.5207	289.361	4.83886	8.67558			-45.404	379.702	570.777	-9.4981	126.637	109.835	164.491		139.193			374.585	337.281	279.526	118.483	-23.8772	455.106	177.288	630.52		604.997
	90	12.8613		9.66408	-15.3749	-10.9011	-13.4723	-3.87992		-12.657	-16.1962	5.52734	-3.32714	-7.31573	3.63078	308.365	64.266	-29.6807			-6.54331	306.628	220.643	-26.0559	21.4675	97.6955	186.593		147.374			159.544	98.6653	112.455	195.138	155.08	270.626	215.006	106.735		630.392
Fig.2 B
	Time (min)	Control										XPP										CasH										CasH+XPP
	-5	-20.2045			47.579	10.0581	-10.2246	3.60881		-11.3957	14.2592	-9.9335	-7.78787	-47.9318	-150.033	-21.8413	-21.4645	25.0942		-82.5581	-7.51017	-20.182	-7.83293	-137.968	24.5732	-30.4905	-105.534		-54.973	28.5667		-9.57161	19.4019	182.935	-13.9618	60.5501	262.532	-22.3422	6.42031		-54.4121
	0	-20.5831			-7.90512	-2.43441	-11.4805	-1.03376		-7.45531	58.8597	-18.9942	-5.51859	-8.37059	-26.5068	-33.0958	22.2443	10.2579		-131.114	-40.5147	-19.539	4.69221	-4.47764	-26.0277	1.47965	-5.49882		-112.293	27.6566		30.8196	-8.99995	486.514	117.771	98.4922	25.8444	-8.41857	0.440742		-63.2643
	1	-45.2773			10.0023	219.628	37.2682	52.2982		60.7754	-50.7555	224.784	-85.7819	22.196	258.419	46.805	166.936	108.951		51.9791	-220.817	539.967	288.884	-368.995	111.793	257.883	94.6393		1208.03	452.811		353.56	869.135	-2191.77	214.274	830.075	412.789	266.907	63.9605		-295.509
	3	-36.6329			-3.7222	-78.3856	-36.9725	-30.5601		206.607	28.2458	236.922	989.981	56.5844	153.443	160.906	642.309	354.417		895.411	-176.502	860.668	276.738	18.3638	296.1	-980.63	853.184		43.7931	1872.05		1142.99	2505.49	669.564	668.088	29.189	1326.44	1184.69	-63.2693		27.8777
	5	-51.1895			25.265	-18.1217	-144.794	101.888		20.2596	-34.7137	391.556	575.337	1772.49	-187.052	43.9442	112.386	548.106		1309.42	788.788	1265.22	396.8	627.078	171.389	387.855	725.706		-1040.68	2166.43		1283.47	1979.03	286.952	434.129	104.582	985.058	686.191	-190.482		411.423
	7	-40.4573			6.66782	68.2902	-181.623	47.791		-92.7327	116.651	246.366	919.779	1107.5	-6.74457	114.817	675.817	355.671		1662.89	782.509	2075.95	62.1882	287.079	672.75	17.1698	1189.22		507.974	1978.16		1885.63	1128.37	1394.17	1512.69	-158.815	900.246	957.521	434.118		730.121
	9	0.575875			-3.93174	43.602	-146.143	36.1447		-20.7069	64.166	129.501	678.071	1029.28	197.233	57.7439	616.413	380.356		686.66	1079.8	1045.55	373.663	-951.032	445	516.468	-113.875		797.116	2788.71		1896.85	1875.36	832.833	-0.99025	2036.26	1998.85	1003.41	631.563		4318.34
	12.5	-26.6638			-20.2054	47.495	-159.894	13.8128		11.3809	52.2424	0.761115	284.324	516.561	655.107	-9.6851	540.092	273.847		822.78	347.263	795.899	306.667	2474.61	543.391	558.484	551.324		805.659	1594.91		1507.61	1026.85	1566.71	904.051	-341.937	1589.83	915.138	1028.01		5525.22
	17.5	1.00591			-3.67453	-55.8239	0.385324	-1.20591		50.8555	40.9644	1.50459	859.946	152.237	-257.86	-220.963	451.529	97.3433		591.032	739.919	753.419	349.87	1474.92	851.579	752.732	1117.64		682.087	2200.59		1605.71	1191.68	1937.07	1007.42	742.177	1952.55	730.278	1237.52		4278.89
	25	-2.77459			7.34617	-1.29968	5.25214	-24.5705		59.0307	-26.9893	71.8598	61.3184	20.0171	96.3932	859.963	146.59	82.0181		50.0297	321.567	693.691	496.015	1611.46	1521.16	515.704	721.409		644.773	1383.24		1936.35	524.062	1477.42	513.938	392.245	1665.54	533.451	414.331		2122.41
	30	6.30431			-5.51312	-6.12936	3.90525	-59.6872		-21.1333	-0.60724	10.2357	78.0049	-23.6575	71.3172	856.19	147.254	2.90066		131.484	-32.8605	509.501	772.752	1292.78	1235.48	421.475	712.448		415.818	1344.57		-171.478	-323.457	1704.04	564.368	443.226	1949.57	517.883	-275.899		3107.57
	40	4.56419			-6.31539	-2.55349	86.6391	43.9159		-14.7528	14.9351	-0.49227	110.403	-22.2659	-88.223	758.6	61.6242	10.5516		109.963	-1.90193	490.169	431.664	517.638	437.721	61.5367	854.853		100.955	772.244		999.073	137.667	1324.67	946.617	269.237	1190.43	371.014	948.706		227.318
	50	-10.9779			-11.4221	-10.3907	39.6117	25.6643		-2.67224	-8.72796	23.6917	79.6868	-45.8913	77.961	219.163	42.0306	-19.4845		66.5708	-121.764	913.019	528.154	419.56	358.596	161.348	345.029		85.4618	787.034		554.798	831.733	98.0546	291.182	360.762	794.115	33.9142	422.463		566.108
	60	-13.276			15.2834	-14.6138	-5.37537	25.2857		1.91998	-2.09923	5.61877	63.7427	-16.8614	-2.0995	378.082	7.53405	22.7928		95.0324	-64.5693	737.462	789.156	149.095	96.9035	163.831	180.402		240.293	253.325		464.822	632.019	745.032	87.5141	1.97909	683.306	189.342	953.986		1163.97
	90	-12.7216			-1.26215	-3.18608	-6.44772	-12.923		-4.60935	-3.8912	17.0998	18.7017	-1.18297	-4.60204	981.78	62.8446	-26.6522		48.2297	7.95244	549.684	181.18	-10.4156	20.0565	222.794	306.877		287.363	-141.362		460.732	76.9408	225.611	214.984	261.592	448.731	123.77	141.463		1049.08
Fig.2 C
	Time (min)	Control										XPP										CasH										CasH+XPP
	-5	0			27.7689	-3.20309		0.491094		-4.74243	16.6752	-4.18673	-7.5765	36.3475	-33.3609	-5.32484	-18.1084	32.2882			0.942069	0.056362	-2.40952	-58.5532	11.7105	1.92199	0		-59.035	16.9858		5.5365	0	-13.2102	-4.7848	25.9018	236.174	-35.0448	-3.66515		-44.4906
	0	0			-5.84332	-2.32262		0.116632		-3.83318	43.4779	-0.04925	-1.0686	-317.396	-9.42871	-7.85934	-13.8577	14.8873			-23.7212	0.054567	-3.03257	44.6902	-3.41269	-3.34897	0		-84.0741	16.4446		8.77557	0	250.57	65.934	124.077	238.853	-17.692	-0.34547		-54.6307
	1	-19.355			13.212	261.728		40.7312		35.1847	-24.6723	159.626	-50.7215	-232.747	62.7286	22.4647	126.021	130.189			-135.91	201.122	146.839	490.956	60.7524	183.693	26.4552		684.426	251.514		161.025	-1041.58	-335.217	121.412	568.154	235.196	227.036	-41.9762		82.1687
	3	-124.011			-7.18691	-39.5063		-37.9252		84.1478	43.4595	131.261	597.347	7.56388	3.46426	61.5639	516.35	406.048			-115.271	259.382	170.524	-36.9276	140.168	-470.459	622.975		-29.7973	922.342		651.585	1288.3	172.113	377.215	-6.08161	849.803	1361.94	-157.97		118.862
	5	-28.1577			1.75714	-11.6419		95.3295		4.8947	-13.9328	318.49	329.142	693.882	50.8851	28.9756	47.883	668.527			481.375	128.117	191.323	121.303	72.2497	266.591	355.993		-657.06	1260.32		750.36	739.262	-243.099	207.045	1.71125	669.111	413.173	-271.157		317.675
	7	-10.2639			5.64226	48.7071		27.9177		0.703527	79.5875	148.072	639.654	277.974	80.1911	-226.32	527.139	519.326			522.183	913.063	10.4491	82.2195	372.831	78.593	530.992		239.942	1041.56		1071.98	388.602	362.26	948.334	-75.602	612.066	911.725	280.619		487.353
	9	1.0507			-12.0739	21.4578		29.8701		-11.1497	19.4451	87.1412	465.54	280.788	159.293	47.1824	475	417.226			637.457	365.83	203.495	-393.417	321.066	412.346	-77.507		422.46	1483.75		922.438	1021.49	14.8469	-0.45794	954.956	1244.97	1100.64	398.435		2048.31
	12.5	0			4.21219	3.72823		5.30575		6.26624	90.8033	-16.6232	131.659	140.269	483.115	1.34242	355.175	349.026			176.849	311.113	109.029	417.799	298.384	439.217	328.267		414.37	1015.34		871.1	231.799	-460.458	581.994	302.448	1073.66	1072.91	586.14		2522.76
	17.5	0			-9.51864	-26.7613		-20.9659		30.136	39.1361	-10.5904	557.549	69.7746	-145.492	-158.606	325.875	166.024			780.785	301.861	62.6618	616.732	519.207	602.681	826.477		397.423	1517.86		763.774	-106.577	293.345	548.315	724.232	1321.81	776.496	671.698		2027.06
	25	0			-4.09794	7.57175		-31.1793		19.2752	-8.52488	36.0501	69.8268	0.888123	109.518	612.788	146.155	80.1737			224.395	362.994	246.593	200.594	1342.7	395.22	414.051		376.544	1189.24		888.532	-304.78	154.744	446.629	352.948	1411.01	583.653	237.836		1577.52
	30	0			1.74634	6.36969		-26.8065		3.02893	-6.18836	5.3323	36.5303	-10.8363	96.0035	585.072	142.266	24.1486			-80.275	206.812	548.181	209.591	440.227	557.985	467.082		398.622	985.347		-178.51	-595.776	634.211	439.939	172.686	1131.27	730.414	-123.997		1864.69
	40	0			-9.03446	5.72839		44.4406		-13.4596	-0.37651	12.041	75.2562	-22.2461	-41.0525	514.455	66.1499	13.5583			-6.79882	204.679	270.496	39.2732	294.708	37.836	663.625		83.2111	519.809		775.168	128.63	417.484	772.854	58.9477	774.065	671.981	424.472		-471.019
	50	0			-7.32874	7.66295		29.4109		-2.21854	-1.89946	15.9853	50.5428	-20.4359	49.2401	173.003	37.5802	-16.9307			-72.7708	593.401	427.164	47.3253	289.564	154.753	240.628		59.0181	549.219		425.544	475.616	-4.64663	254.511	223.276	514.717	136.75	297.066		14.574
	60	0			0.209259	1.08143		19.6134		5.78042	-12.2692	12.3947	53.8299	-4.49846	-0.92764	220.772	0.521441	16.1982			-27.5011	378.413	578.726	497.57	46.5495	133.723	98.3824		146.571	167.337		361.795	300.51	199.011	51.8957	-11.788	396.499	217.119	576.114		575.9
	90	0			0.912666	-1.39798		-13.4937		-0.44011	-23.9084	13.0744	71.0551	-0.20314	-7.54977	579.076	56.3146	-30.5173			2.70688	269.061	179.56	-23.7638	7.35009	116.018	195.244		177.875	1131.97		205.025	40.7318	59.6449	155.933	155.863	244.628	207.213	90.2324		620.062

## Sheet: Fig.3
Fig.3 A
	PDV					Liver					SPL					Kidney
	Control	CasH	CasH + IPP	IPP		Control	CasH	CasH + IPP	IPP		Control	CasH	CasH + IPP	IPP		Control	CasH	CasH + IPP	IPP
	-2650.96	32814.1	54442.3	3825.8												-2413.67	-6378.62		-1389.21
		34086.9	25053.8	15393.1			-12935.5	8602.32	-13255.1		-3798.69	21151.3	33656.2	2138.01			-4820.19	-17158.7	-4978.85
	-73.8054	11462.9	34322.7	4880.31		607.314	-4733.25	-10857.8	-1810.3		533.509	6729.67	23465	3070.01				-9949.93
	-1477.51	31717.8	33640	474.991		-2876.55	-8972.25	-16028.8	7308.45		-4354.06	22745.6	17611.2	7783.44		-1464.94	-11819	-5294.24	-5338.19
	-710.361	19827.5	24894.2	31697.7		-105.806	-12644.8	-21228	-27453.7		-816.166	7182.78	3666.11	4244.07
	1184.09	35432.3	72205.5	13944.3		-3218.85	-10936.9	-34155.8	-10958.1		-2034.76	24495.4	38049.7	2986.14		553.725	-4386.16	-6344.18	-1769.46
	417.741		39032	8516.31		-1127.07		-11877	-10803.9		-709.324		27155	-2287.6				-9399.8	-4372.66
		16753.5	29252.3				-14489.5	-23360.4			1018.13	2264.01	5891.87			1117.76
	-327.467					1333.8					1006.33	18613.5	33549.8	12735.2		-117.264	-17976.2	-12626.3	-6712.84
	65.4172		75454.9	8120.57		6607.52		46815.430000*	1793.55		6672.94		122270.400000*	9914.12		5206.05		10026.1	1928.1
Fig.3 B	PDV					LIVER					SPL					Kidney
	Control	CasH	CasH + LPP	LPP		Control	CasH	CasH + LPP	LPP		Control	CasH	CasH + LPP	LPP		Control	CasH	CasH + LPP	LPP
	-1032.73	65254.4	73444.7	3500.58												-555.446	-3906.67		-482.464
		43411.6	53858.3	17677.8			-33432.6	-16683	-13802.5		-4874.09	9978.97	37175.2	3875.24			-8431.62	-17219.4	-1000.38
		50038.3	78912.3	10650			-21094.1	-36627.9	-4716.59			28944.3	42284.5	5933.41				-10245.1
	160.932	40262.5	40803.4	2490.99		-1366	-17797.6	-9369.69	3491.12		-1205.07	22464.9	31433.7	5982.11		-390.973	-9306.1	-8207.93	-6421.44
	-259.891	22893.8	26466.1	43154.4		1847.84	-16793.4	-42318.5	-39296.4		1587.95	6100.43	-15852.340000*	3858.05
	-689.516	44475.3	97507.5	14087.6		3037.46	-15284.9	-51346.3	-11976.3		2347.94	29190.4	46161.2	2111.28		4286.84	-2710.22	1710.8	-736.601
	879.624		34099.9	6092.66		-601.274		-11699.4	-7585.95		278.351		22400.5	-1493.29				-5007.8	-1270.89
		28368	49748				-27635.8	-41173.8			1709.86	732.203	8574.18			1037.26
	623.298	78336.3		21981		2316.32	-44536		-20281.4		2939.62	33800.3	10900.2	1699.58		71.1296	-17979.5	-10368.3	-3859.71
	799.454		147192	10742.4		8252.09		19117.5	1155.79		9051.55		166310	11898.2		4479.84			12540
Fig.3. C	PDV					LIVER
	Control	CasH	CasH + VPP	VPP		Control	CasH	CasH + VPP	VPP		Control	CasH	CasH + VPP	VPP		Control	CasH	CasH + VPP	VPP
	-351.007	30522.8	42774.9	2516.85												-242.458	-4297.13		-295.723
		29261.4	12688.5	12469.3			-13185.2	18345.3	-8383.57		-4215.07	16076.2	31033.9	4085.76		684.312	-3634.26	-14641.3	-1969.87
		18892.2	15442.7	1957.24			-17124.6	-1969.06	-1914.29			1767.63	13473.6	42.9545				-8396.23
	-160.929	25254.3	29073.8	3188.05		-1341.15	-3470.51	-11763.3	-1425.22		-1502.08	21783.8	17310.5	1762.83		-158.899	-9860.71	-6731.31	-4872.68
	509.999	19782.8	17992.7	27063.5		168.753	-13229.6	-18081	-24140.5		678.751	6553.17	-88.2913	2923.04
		29436.8	63960.4	11010.3			-3250.45	-24047.2	-8856.46			26186.4	39913.1	2153.84			-2206.09	-6884.52	1088.92
	739.433		42677.1	7691.53		-1156.27		-8545.37	-10083		-416.839		34131.7	-2391.45				-10076.9	4979.11
		17504.6	28062.4				-16382.3	-23158.5			53.1749	1122.38	4903.9			214.823
	488.646	70639.1				1116.6	-40644.3				1605.24	29994.8	11479.7	11480.4		1251.05	-17621.4	-12249.4	-4992.58
	310.867		70818.8	8383.71		4285.77		73313.720000*	2936.67		4596.64		144132.500000*	11320.4		1450.34		14916.7	4773.66

## Sheet: Table 3
Table 3
		IPP										LPP										VPP
fabs (%)	XPP	0.021166	0.077716		0.092248	0.064392	0.084136	0.044813		0.088738	0.14279	0.011145	0.058061		0.069914	0.03212	0.054541	0.045282		0.086781	0.114155	0.016028	0.061101		0.076089	0.033048	0.057065	0.066963		0.107914	0.165792
	CasH	0.554	0.532		0.393	0.334	0.329	0.241		0.436	0.253	0.152	0.089		0.101	0.084	0.113	0.168		0.256	0.221	10.579	5.407		8.722	6.24	5.834	8.572		13.431	9.101
	XPP+CasH	0.287	0.327		0.085	0.329	0.272	0.166		0.147	0.48	0.094	0.138		0.224	0.191	0.129	0.068		0.092	0.391	0.337	0.598		0.311	0.46	0.488	0.461		0.35	1.021
absorption half-life (min)		IPP										LPP										VPP
	XPP	5.67	2.17	2.16	1.81	1.92	1.7	3.18	5.91	4.47	3.78	4.53	2.69	1.1	0.83	1.04	0.6	2.92	1	4.3	0.6	4.6	4.53	3.64	12.96	4.58	0.47	3.38	1.13	4.39	5.96
	CasH	0.61	45.51	12.92	27.14	1.88	9.84	4.69	4.66	3.95	1.16	3.01	18.3	13.16	20.44	1.17	3.63	6.69	4.73	3.41	3.56	2.49	22.88	9.51	18.4	3.97	7.34	6.33	9.1	4.1	0.79
	XPP+CasH	12.7	19.58	3.21	1.82	5.19	7.54	2.7		18.13	6.15	18.88	18.72	2.18	2.22	5.81	3.71	2.22		12.39	8.64	18.23	12.31	4.17	2.91	11.56	13.54	2.39		17.98	11.25
t max (min)		IPP										LPP										VPP
	XPP	8.24	8.49	8.65	6.13	6.68	6.91	8.91	11.08	8.33	12.9	10.59	6.62	7.03	4.07	5.01	4.04	9.54	8.41	7.91	7.4	7.48	8.96	9.18	12.49	8.04	4.83	9.27	9.4	8.32	10.56
	CasH	4.39	66.2	17.49	39.46	8.06	23.31	17.99	22.63	14.12	11.31	11.98	36.58	17.62	30.72	5.73	14.52	21.24	19.84	12.44	15.09	11.55	33.37	13.78	28.86	13.49	19.91	20.45	23.76	14.6	10.25
	XPP+CasH	31.75	24.13	14.42	10.64	14.13	18.93	12.26		28.67	19.04	27.53	27.62	10.59	16.53	14.55	13.51	9.71		24.72	21.1	25.85	24.24	12.43	15.09	16.79	20.58	10.75		28.26	25.6
Cmax (nM)		IPP										LPP										VPP
	XPP	3.58145	14.6731	6.39761	17.3863	7.21936	8.93704	9.30465	5.19161	27.2273	22.6923	2.41954	21.1721	8.34406	11.6151	4.5049	5.68966	4.26127	7.54323	22.6529	23.2309	2.05516	7.5309	3.13715	5.24661	4.12478	8.09277	8.10166	4.13718	22.038	21.2022
	CasH	12.91	11.64	8.25	16.82	13.45	12.09	10.47	7.06	29.09	33.54	15.94	7.84	21.93	14.9	10.35	8.88	14.5	6.68	31.26	40.28	14.13	5.93	9.44	15.97	8.71	9.52	13.5	6.04	32.31	47.25
	XPP+CasH	17.48	34.37	15.3	11.92	44.01	27.41	15.5		19.67	44.56	13.26	22.61	28.27	14.34	39.03	22.47	9.18		15.57	37.45	11.88	30.3	15.94	12.01	24.89	25.72	17.35		19.07	37.6
elimination half life (Min)		IPP										LPP										VPP
	XPP	5.73	9.84	9.49	14.01	10.15	15.14	7.45	5.9	4.36	11.33	4.67	2.67	13.76	21.4	9.34	18.75	16.08	44.3	4.54	10.42	5.87	4.61	5.67	12.59	4.56	11.18	7.83	60.93	4.37	6.08
	CasH	83.33	46.26	12.51	26.42	30.69	29.28	46.12	67.56	30.27	15.01	38.17	36.55	13.24	21.29	25.95	46.98	38.39	43.6	28.02	13.18	39.08	23.34	9.21	19.32	30.94	30.7	41.29	25.28	32.56	14.29
	XPP+CasH	43.14	20.56	45.52	33.52	12.53	24.38	48.82		18.1	44.3	19.26	19.59	28.93	153.45	12.97	28.94	37.24		21.23	47.31	17.61	12.48	13.42	44.56	10.36	14.06	40.95		17.8	38

## Sheet: Table 4
Table 5
PDV total netbalance (% of intake)
		IPP										LPP										VPP
	XPP	0.0258511	0.119827	0.0379676	0.00362816	0.239032	0.110405	0.0616261			0.0551646	0.0209749	0.122087	0.0730305	0.0167291	0.290364	0.0981346	0.0366376		0.119669	0.0613073	0.0166276	0.0945764	0.0147967	0.0235711	0.198828	0.0838389	0.0517486			0.0560917
	CasH	0.322461	0.310256	0.114504	0.311385	0.189398	0.35631		0.156907			0.232966	0.135748	0.180497	0.143043	0.0787904	0.161885		0.102929	0.319598		6.5782	5.56729	4.04807	5.37504	4.3521	5.86664		2.68502	11.975
	XPP+CasH	0.246519	0.108411	0.113852	0.185305	0.112864	0.326342	0.170663	0.126493		0.326282	0.178778	0.126316	0.135818	0.115905	0.0659542	0.239069	0.0825507	0.116908		0.345903	0.338399	0.097489	0.0901916	0.278558	0.143677	0.506253	0.316178	0.21043		0.531047
portal net release half life (min)
		IPP										LPP										VPP
	XPP	7	14	9	9		16	10			14	7	15	8	12	55	15	9		13	14	7	17	10	13	52	16	9			16
	CasH	48	49	22	31	27	35		30			43	49	26	27	29	32		28	21		48	53	5	26	28	33		31	31
	XPP+CasH	25	45	34	32	22	29	26	53		23	24	20	31	30	28	31	21	48		25	30	56	38	32	22	28	27	50		24

## Sheet: Table 5
Table 5
Systemic bioavailability (% of Basal)
		IPP											LPP											VPP
	BASAL	100	100	100		100	100	100	100	100	100	100	100	100	100		100	100	100	100	100	100	100	100	100	100		100	100	100	100	100	100	100
	CasH2	102		75		119	46	51		105	54	119	109		61		107	68	88		63	70	120	124		56		160	44	65		79	55	85
	hCHO	95	164	63		97	97	94	132	101	104	105	97	172	33		83	115	104	124	106	132	119	91	156	41		122	92	77	154	104	71	95
	hFat	108		61		137	164	61	122	175	75	106	80		46		147	198	90	143	160	74	95	70		61		171	138	65	144	205	64	124
	LQprot	224	114	264		238	90	102	115		179	115	137	114	221		230	111	111	143		177	127	98	110	211		249	92	107	119		175
	Fiber	74		124		114	75	75	222	153	101	194	90		107		90	104	88	342	154	143	254	86		150		125	89	88	289	198	74	158

## Sheet: Table 6
Table 6
Portal availability (%of Basal)
		IPP											LPP											VPP
	BASAL	100	100	100		100	100	100	100	100	100	100	100	100	100		100	100	100	100	100	100	100	100	100	100		100	100	100	100	100	100	100
	CasH2	101.702		8.02584		12.8495	67.1961	47.6815		36.4378	72.6749	85.7904	97.5621		7.26349		11.8531	100.78	47.5432		27.9669	85.0613	58.1408	136.783		7.30892		22.767	63.9092	48.3727		34.5042	69.0608	88.9858
	hCHO	78.969	235.571	31.3813		64.2786	31.551	143.895	136.084	194.001		50.3206	87.2949	287.775	22.1107		40.9008	38.8188	177.489	121.466	220.905		49.155	94.0363	247.437	18.7647		93.5615	27.838	115.381	142.712	238.965		41.7649
	hFat	88.624		28.9593		83.5953	127.39	133.292	111.428	168.262	64.7332	52.2897	75.6248		23.594		50.1379	87.4323	108.933	108.769	168.382	62.6844	24.4974	109.176		12.7391		97.2553	109.967	106.959	142.502	261.251	54.6597	59.776
	LQprot	78.1749	92.324			65.0484	127.285	107.499	106.618	60.9181	147.044	108.587	79.066	119.938			52.6025	120.842	101.227	95.2108	60.1694	170.642	99.9569	112.929	88.1123			86.9171	101.66	98.3414	123.51	74.3198	180.594	115.462
	Fiber	41.2398		55.9008		105.384	32.5498	121.6		77.0883	259.47		17.1363		34.8634		72.1791	34.0556	133.936		70.8644	425.669		38.9787		29.3038		136.657	34.7354	116.998		115.076	271.354

## Sheet: Table 7
Table 7
Portal release half-life
		IPP											LPP											VPP
	Basal	141	150	79		99	173	176	199	164	38	36	124	140	28		69	173	173	208	166	50	35	153	162	27		102	187	170	193	170	33	50
	CasH*	47		57	29	78	17	82		37	37	41	63		30	28	84	15	100		28	46	50	55		31	27	73	18	85		35	42	42
	LQProt	60	102		83	61	124	138	135	54	23	73	98	102		82	51	29	120	139	39	24	73	90	97		78	74	23	135	136	47	23	76
	hCHO	114	172	54		145	172	58	127	47		120	112	173	54		135	240	53	114	47		87	122	174	52		150	207	55	133	47		154
	hFat	160		173	145	173	230	251	197	124	57	153	163		155	195	150	207	243	208	119	81	157	162		51	160	173	230	253	200	125	37	155
	Fiber	124		132		119	183	153		137	101		64		117		107	180	149		146	35		112		160		117	172	152		155	32

## Sheet: S1 Table
Dipeptide/tripeptide ratio
		ratio	ratio	ratio	ratio	ratio
		IP/IPP	LP/LPP	VP/VPP	PP/XPP	XP/XPP
Pig 1		48.1541		275.568	11.7611
Pig 1		47.1205	7.74289	250.009	3.55265	88.7403
Pig 1		99.6029	19.7719	364.374	14.906	163.871
Pig 1		13.7657	2.94629	92.2451		31.7899
Pig 1				137.054
Pig 1			41.0014	36.7579		19.4033
Pig 2		210.277	52.0984	890.274	87.8207	459.905
Pig 2		719.609		1874.47	78.7248
Pig 2		1095.9	176.66	1893.94	116.258	1257.57
Pig 2		0.988334	11.3531	44.8542	2.96959	23.7365
Pig 2		3.17962	13.205	22.2519	4.81675	17.6343
Pig 2			28.139	16.0161	4.92787	17.7067
Pig 2		0.194811	21.4738	64.4203	4.6173	34.8824
Pig 2				6.8976
Pig 2			24.462	33.7185	2.74385	17.4574
Pig 2				24.2997	6.04623
Pig 2		6.13048		1.26009

[truncated: 3 more sheets: S2 Table, S3 Table, S4 Table]
